# Supplementary material for: Relationship between speed perception and eye movement—A case study of crash-involved and crash-not-involved drivers in China
Source: PLoS One. 2020 Mar 11;15(3):e0229650. doi: 10.1371/journal.pone.0229650 (PMC7065806; doi:10.1371/journal.pone.0229650)
Supplement: S1 Data — (TXT) [file pone.0229650.s001.txt]

https://figshare.com/articles/data_zip/11626107
